# Supplementary material for: Acute Hypotensive Effects of 2-Acetylfuran and 5-Methylfurfural and Their Impact on Liver Mitochondrial Bioenergetics
Source: Pharmaceuticals (Basel). 2026 Jun 26;19(7):995. doi: 10.3390/ph19070995 (PMC13415649; doi:10.3390/ph19070995)
Supplement: Supplementary file 1 [file pharmaceuticals-19-00995-s001.zip]

Archive with 1 entries (1 files):
- pharmaceuticals-4350468-supplementary.pdf
